# Supplementary material for: A late B lymphocyte action in dysfunctional tissue repair following kidney injury and transplantation
Source: Nat Commun. 2019 Mar 11;10:1157. doi: 10.1038/s41467-019-09092-2 (PMC6411919; doi:10.1038/s41467-019-09092-2)
Supplement: Supplementary file 4 — Supplementary Data 1 [file 41467_2019_9092_MOESM4_ESM.xlsx]

## Sheet: edgeR_results
Supplementary Data 1 - Genes differentially expressed in CKI and non-CKI
	logFC	logCPM	PValue	FDR
SFRP2	7.90139	6.92373	2.21692e-13	4.57295e-09
COL3A1	4.43968	6.27822	1.15661e-13	4.57295e-09
COL1A2	4.30487	5.74185	1.37204e-12	1.65815e-08
QPCT	1.33079	3.95721	1.60771e-12	1.65815e-08
COL1A1	5.41935	5.12395	2.52793e-12	2.0858e-08
CCDC80	4.15427	5.23509	7.04006e-12	4.84063e-08
CTSK	3.30431	5.12427	9.07971e-11	5.35119e-07
CTHRC1	5.24033	4.26776	1.4865e-10	7.66568e-07
C3	1.88006	4.02386	4.14849e-10	1.90162e-06
SFRP4	4.73078	4.09025	2.0497e-09	8.45602e-06
DPT	4.42124	5.99474	3.92261e-09	1.47116e-05
THBS4	4.80624	3.90094	5.08859e-09	1.74942e-05
ACKR1	3.09332	5.0787	6.88865e-09	2.18609e-05
ACTG2	4.9052	3.74215	9.72995e-09	2.50881e-05
NOV	3.49076	4.38931	9.18522e-09	2.50881e-05
FABP4	3.05278	6.08216	8.90394e-09	2.50881e-05
C1QTNF3	3.20714	3.60835	1.20865e-08	2.9331e-05
CAPN6	2.0077	3.77135	1.55517e-08	3.56437e-05
NNMT	1.966	5.36689	2.37483e-08	5.15652e-05
AC116345.3	-1.15716	5.32199	2.68454e-08	5.53754e-05
OGN	3.99091	4.25082	3.15306e-08	5.90729e-05
COL14A1	3.51459	3.46663	3.29336e-08	5.90729e-05
TNFAIP6	2.95764	3.839	3.22254e-08	5.90729e-05
PDGFRL	3.98776	3.63291	3.82295e-08	6.57148e-05
EDN1	0.854258	4.86701	4.33912e-08	7.16042e-05
ALDH3A2	-0.734588	6.42303	6.75992e-08	0.000107262
FSTL1	2.09682	4.92865	7.97339e-08	0.000117479
ACADSB	-0.885936	6.082	7.95358e-08	0.000117479
CYP4F3	-1.20411	4.71193	8.55345e-08	0.00012168
VCAN	2.50404	3.17249	9.27221e-08	0.000127508
MMP2	2.62118	3.8893	1.0583e-07	0.00014084
ACTG1	0.630593	9.78376	1.35947e-07	0.000175265
ASPN	2.64692	5.023	1.48517e-07	0.000182036
CYR61	1.20247	4.00953	1.50024e-07	0.000182036
FBN1	3.36161	3.35282	1.75679e-07	0.000201986
ISLR	2.49969	3.91121	1.90945e-07	0.000201986
VIM	1.45783	6.24251	1.85612e-07	0.000201986
RGN	-0.944575	5.19973	1.77482e-07	0.000201986
MTND1P23	-1.12396	4.86434	1.86691e-07	0.000201986
UPB1	-1.10829	4.96369	1.9905e-07	0.000205295
TST	-0.8255	6.25551	2.10601e-07	0.000211911
TPRG1L	-0.609684	5.63444	2.27574e-07	0.000223537
ECI2	-0.693621	7.03378	2.36499e-07	0.00022428
ALDH2	-0.787375	7.83767	2.39203e-07	0.00022428
FMOD	2.3145	3.8486	2.61376e-07	0.000239624
TMSB10	0.830859	10.638	3.0194e-07	0.000270795
CAV1	1.90205	5.04383	3.17518e-07	0.000278707
CCL2	1.18963	5.9387	3.33535e-07	0.000286666
FBLN2	3.34257	3.13545	4.37914e-07	0.000355542
LHFPL6	1.98236	5.18831	4.39526e-07	0.000355542
AC098934.1	-1.03964	4.40733	4.31368e-07	0.000355542
FNDC1	4.72702	3.28664	4.97425e-07	0.000389863
MT.ND4	-0.804254	15.4548	5.00854e-07	0.000389863
TIMP1	1.0495	7.29714	5.27229e-07	0.000402793
EGR1	1.43507	4.20932	5.62037e-07	0.000421579
S100A4	1.61064	7.2819	5.95034e-07	0.00043836
GLUD1	-0.637495	6.71776	7.08852e-07	0.000513047
ANXA5	0.51847	8.21371	7.24773e-07	0.000515526
IFITM1	0.937898	7.35175	7.46915e-07	0.000522271
IGF1	2.82694	3.73188	8.3461e-07	0.00056249
SERPINF1	2.02946	3.87041	8.58972e-07	0.00056249
RTN4	-0.540754	8.44442	8.58015e-07	0.00056249
AC087482.1	-1.00829	4.69661	8.19051e-07	0.00056249
SORD	-1.04797	4.84511	9.65754e-07	0.000614919
ACSF2	-1.07872	5.73638	9.68846e-07	0.000614919
ABAT	-0.925662	5.38965	1.06536e-06	0.000665931
PRRX1	4.25884	2.882	1.15809e-06	0.00069242
PLSCR1	0.541665	5.95886	1.14447e-06	0.00069242
ASB9	-0.879255	5.25047	1.12784e-06	0.00069242
IYD	-0.956801	4.20053	1.20117e-06	0.000707919
C1S	1.51262	5.04905	1.23526e-06	0.000716739
MT.CO3	-0.837561	16.2372	1.25088e-06	0.000716739
LUM	1.72393	7.67731	1.2748e-06	0.000720437
EMP1	1.66888	4.31802	1.37853e-06	0.000758284
C1R	1.36575	4.76524	1.36816e-06	0.000758284
SAA1	2.7994	4.08022	1.46989e-06	0.00078025
MFAP4	1.53004	6.8519	1.4752e-06	0.00078025
CRYM	-1.08176	5.83915	1.43815e-06	0.00078025
PLAU	2.339	5.46295	1.56692e-06	0.000818272
ELN	3.93934	3.04986	1.59052e-06	0.000820211
IGF2	3.30883	3.31203	1.65589e-06	0.00084338
PLP2	0.7906	6.46169	1.74553e-06	0.000878191
COL6A3	3.10459	3.03647	1.83606e-06	0.000912612
HAAO	-0.808454	5.61849	1.95678e-06	0.000956183
DMGDH	-0.819782	5.32079	1.97008e-06	0.000956183
ANGPTL2	2.40172	3.39672	2.15616e-06	0.00101202
MT.ND2	-0.846161	14.1945	2.15872e-06	0.00101202
GPAT3	-1.05973	5.75245	2.13669e-06	0.00101202
LINC02303	-2.21084	5.78706	2.19914e-06	0.00101939
MRO	-1.32046	4.24071	2.40498e-06	0.00110242
MYC	1.31557	3.21547	2.4771e-06	0.001123
TUBA1A	1.06318	6.13755	2.73876e-06	0.00122813
IGLV10.54	5.21544	4.72826	2.94565e-06	0.00130287
MEOX2	4.22552	3.13686	2.9686e-06	0.00130287
MFAP5	5.8731	4.49184	3.08533e-06	0.00132589
ETFA	-0.467623	6.12154	3.08392e-06	0.00132589
SMOC2	3.12726	3.05639	3.16176e-06	0.00133101
MT.ND1	-0.842523	14.3248	3.15336e-06	0.00133101
TPM1	0.902203	3.95151	3.33701e-06	0.00139059
FN1	1.9663	3.92315	3.53391e-06	0.0014476
DHTKD1	-0.607767	5.80281	3.55315e-06	0.0014476
NET1	-0.633818	5.67005	3.61417e-06	0.0014476
EHHADH	-0.914868	6.75935	3.58514e-06	0.0014476
SUCLG1	-0.862479	8.9715	3.65521e-06	0.00144996
VWF	2.24062	3.39419	3.75184e-06	0.00147412
S100A11	0.665935	10.0977	3.84582e-06	0.00149679
BGN	1.21872	5.86267	4.07156e-06	0.00156984
TNC	1.36126	3.86826	4.16458e-06	0.00158913
GLDC	-0.78472	4.85442	4.19864e-06	0.00158913
SCARA5	4.68217	2.95095	4.31504e-06	0.00161834
SERPING1	0.697631	8.04274	4.43051e-06	0.00163197
ST3GAL1	-0.858499	5.79522	4.39401e-06	0.00163197
FBLN1	2.13154	3.71921	5.08811e-06	0.00185761
MT.CYB	-0.730857	15.9775	5.47044e-06	0.00196625
GGACT	-1.07096	3.80301	5.481e-06	0.00196625
COL5A2	2.78229	3.07344	5.79515e-06	0.00205278
ANXA2	0.811615	6.13969	5.87147e-06	0.00205278
RDH12	-1.23321	4.41161	5.8422e-06	0.00205278
COL4A1	1.05601	3.8572	6.22674e-06	0.00214935
TDP2	-0.657611	6.14738	6.304e-06	0.00214935
MT.ND4L	-0.722728	14.0107	6.28569e-06	0.00214935
PI16	2.99975	3.47954	6.91033e-06	0.00233677
SUCLG2	-0.493729	6.96114	7.52861e-06	0.00252514
MTCO2P12	2.2989	7.04299	8.12581e-06	0.00270347
MT.ND5	-0.637722	14.4345	8.20433e-06	0.00270776
MT.ATP6	-0.715401	15.0076	8.33964e-06	0.00270907
MT.CO2	-0.770033	15.94	8.29414e-06	0.00270907
GIPC2	-0.825112	6.79007	8.75061e-06	0.00282036
GPR155	-0.693286	4.5974	8.9461e-06	0.00286102
PCOLCE	2.06552	3.3979	9.16956e-06	0.00290993
ABI3BP	2.05785	4.14133	9.8898e-06	0.00302856
MGP	1.47659	7.78595	9.78556e-06	0.00302856
ITGB6	1.16483	4.54737	9.90708e-06	0.00302856
NPR3	-0.773187	5.94563	9.89556e-06	0.00302856
FOLH1B	-1.34139	3.2808	9.91044e-06	0.00302856
RIDA	-0.928028	9.17129	1.01435e-05	0.00305451
KCNH6	-1.227	3.44299	1.01261e-05	0.00305451
SRPX	2.42348	3.02995	1.06788e-05	0.00319243
MT.ND6	-0.769639	14.5387	1.09005e-05	0.00323525
SUGCT	-0.67474	4.73004	1.10973e-05	0.00327014
GBP3	0.713704	5.04255	1.11894e-05	0.00327389
MDK	1.3175	3.42425	1.1417e-05	0.00331695
CD40	0.659335	4.48546	1.16845e-05	0.00337093
CAVIN1	1.43829	5.30489	1.23975e-05	0.00355178
MT.TL1	-0.874146	10.4788	1.2486e-05	0.00355248
AC021744.1	-1.19493	3.61573	1.30104e-05	0.00367633
RNF144B	0.948417	4.79179	1.31794e-05	0.00369875
GLIPR2	1.66039	3.58111	1.33694e-05	0.00372673
DCN	1.70147	6.73515	1.38921e-05	0.00379549
ANGPTL3	-1.32431	6.27505	1.3878e-05	0.00379549
SERPINC1	-1.50802	3.07969	1.37286e-05	0.00379549
HNF4A	-0.724503	5.7654	1.43009e-05	0.00388147
C1orf115	-0.588734	5.65004	1.46069e-05	0.00391304
RTCA	-0.5977	4.89183	1.45892e-05	0.00391304
AC006159.2	-1.11665	3.95807	1.47445e-05	0.0039244
SMPDL3A	-0.733607	5.0795	1.49932e-05	0.00393977
MTCO2P22	-3.02403	4.50345	1.49063e-05	0.00393977
ANTXR1	1.98075	3.7316	1.51894e-05	0.00394605
SFXN1	-0.692093	4.74986	1.52245e-05	0.00394605
ABHD6	-0.753396	4.68498	1.5304e-05	0.00394605
CMBL	-0.888764	7.88206	1.58904e-05	0.00404701
MRLN	-1.62676	3.52078	1.58918e-05	0.00404701
NDRG1	-0.471657	5.52928	1.60908e-05	0.00407254
RNF152	-0.806522	5.69145	1.66995e-05	0.00420085
LINC00853	-1.01556	4.10263	1.6962e-05	0.004241
GJA1	1.87066	4.43653	1.76374e-05	0.00438333
RND3	0.723608	4.3429	1.83251e-05	0.00451463
FBP1	-1.13105	8.32787	1.83846e-05	0.00451463
NQO2	-0.845144	7.40171	1.88955e-05	0.00461263
SOX4	0.780281	6.33746	1.91943e-05	0.00465801
TAX1BP3	0.667122	4.4205	1.93712e-05	0.00467344
AC006441.4	-1.03482	4.29693	1.97468e-05	0.00473637
CRABP2	1.72977	4.80262	2.07235e-05	0.00491349
ENPP6	-0.902764	5.00932	2.07003e-05	0.00491349
TGFB3	2.08117	3.3615	2.10537e-05	0.00492294
A1CF	-0.832528	4.28492	2.11213e-05	0.00492294
SLC51B	-0.973188	5.21481	2.10068e-05	0.00492294
PLVAP	1.69507	4.57316	2.13325e-05	0.00494423
TUBAL3	-0.956861	4.13066	2.25417e-05	0.00519529
COL12A1	2.66907	3.16395	2.34888e-05	0.00538351
AEBP1	1.78476	3.32237	2.42913e-05	0.00553667
IFITM3	0.540311	9.11436	2.46494e-05	0.00556824
HSPE1	-0.599265	6.96479	2.46997e-05	0.00556824
CD36	2.37625	2.94036	2.57861e-05	0.00578154
ERICH4	-0.952658	4.66818	2.6324e-05	0.00587026
SH3YL1	-0.70609	4.76754	2.73719e-05	0.00607111
AL138826.1	-1.44958	7.28307	2.77428e-05	0.00612047
AC027288.3	-1.22428	3.3622	2.89271e-05	0.0063478
DPYSL3	2.17235	3.36022	2.93207e-05	0.00639602
ASB13	-0.619665	4.6796	2.94569e-05	0.00639602
TMSB10P1	0.805528	5.17628	3.1005e-05	0.00669693
TES	0.679488	4.84677	3.1379e-05	0.00674239
SPON1	1.8213	3.06417	3.15802e-05	0.00675047
CCL13	2.028	2.9772	3.24627e-05	0.00689866
AK4	-0.795715	6.29063	3.26079e-05	0.00689866
C9orf66	-0.970193	4.20712	3.33382e-05	0.00701718
MTTP	-1.00301	3.68401	3.39179e-05	0.00710297
EAF2	-0.919064	6.1571	3.58023e-05	0.00742223
AOC1	-1.3101	5.84064	3.57064e-05	0.00742223
S100A16	0.450445	6.92098	3.61637e-05	0.00745967
CPE	1.61348	4.61788	3.64228e-05	0.00747574
EDIL3	1.75005	3.5943	3.6793e-05	0.00751434
GCH1	-0.839605	3.9724	3.92797e-05	0.00798267
KDELR3	1.33924	4.25251	3.94901e-05	0.0079861
SELENOP	-0.554781	5.4953	4.04733e-05	0.00810547
MSRA	-0.836914	5.27067	4.03347e-05	0.00810547
MAOB	-0.558845	6.09877	4.11486e-05	0.00816146
BPHL	-0.723764	5.41727	4.10907e-05	0.00816146
S100A6	0.594	10.1622	4.31184e-05	0.00851125
IFITM2	0.554529	7.84499	4.37897e-05	0.00860259
ALDH6A1	-0.834448	8.44004	4.44994e-05	0.00870058
IL33	1.59857	4.32431	4.50094e-05	0.00875879
LCN2	1.90049	3.68169	4.52631e-05	0.00876549
GPR137B	-0.809028	5.21896	4.54688e-05	0.00876549
GSTO1	-0.452285	7.06603	4.61e-05	0.00881599
GLOD5	-0.68216	4.57093	4.61581e-05	0.00881599
AL583785.1	4.39942	3.0291	4.74396e-05	0.00891575
OLFML2B	2.64705	2.7317	4.76663e-05	0.00891575
TMEM192	-0.565419	5.02299	4.7761e-05	0.00891575
CYB5A	-0.596227	7.73491	4.73314e-05	0.00891575
PANK1	-0.800961	4.05703	4.76038e-05	0.00891575
CD44	1.26773	4.03968	4.9505e-05	0.00903684
MARCKS	1.03934	6.00496	4.88507e-05	0.00903684
IDNK	-0.676879	5.4357	4.93172e-05	0.00903684
LINC01510	-0.997486	6.18684	4.91766e-05	0.00903684
GPX3	-1.3078	14.0756	4.86372e-05	0.00903684
LGALS1	1.20908	7.99344	5.20079e-05	0.00945192
ALAD	-0.673188	6.19903	5.36323e-05	0.00970438
PMP22	1.18162	4.9437	5.50976e-05	0.00989361
MYL12A	0.31397	7.57705	5.55644e-05	0.00989361
BORCS7	-0.492795	6.31466	5.53937e-05	0.00989361
KHK	-0.818034	6.96687	5.56373e-05	0.00989361
STRADB	-0.803858	4.00957	5.62241e-05	0.00995504
AP003716.1	-0.965868	3.83286	5.67269e-05	0.0100011
MIOX	-1.14181	8.77827	5.71386e-05	0.0100309
PXMP2	-0.828251	3.98026	5.80854e-05	0.0101539
AFP	-1.39408	4.1778	6.09571e-05	0.0106109
MTCO1P40	-2.95718	7.27837	6.15548e-05	0.0106699
SFXN2	-1.0392	5.43245	6.34098e-05	0.0109455
GPT2	-1.05528	3.50966	6.68948e-05	0.0114989
SLC6A13	-0.757433	5.73276	6.86473e-05	0.0117509
HPD	-1.37034	8.56497	6.89305e-05	0.0117509
DNAJC16	-0.594005	5.11233	7.01913e-05	0.0119166
MT.ATP8	-0.678982	14.0026	7.09795e-05	0.0119822
MTRNR2L8	-0.928177	3.89838	7.11586e-05	0.0119822
AOX1	-0.848882	5.69942	7.15488e-05	0.011999
FTLP3	-0.729733	7.71696	7.19143e-05	0.0120114
TPM4	0.880353	4.54225	7.3376e-05	0.0122062
FAM129A	1.97269	3.03127	7.4274e-05	0.0122079
PHYH	-0.738255	7.76729	7.37567e-05	0.0122079
DPEP1	-1.17161	6.79771	7.40302e-05	0.0122079
CHDH	-0.717231	5.25163	7.45961e-05	0.0122122
CGNL1	-0.709139	6.68232	7.51423e-05	0.012253
SPARCL1	1.37287	6.67778	7.66648e-05	0.0124293
MTIF3	-0.320206	7.13717	7.68263e-05	0.0124293
EDN2	1.92696	2.84145	7.78706e-05	0.0125002
TMEM174	-1.12394	8.31412	7.76269e-05	0.0125002
GPX7	0.774354	4.24083	7.90126e-05	0.0126344
QDPR	-0.750125	6.14895	7.99694e-05	0.012738
ASPDH	-1.06231	4.91194	8.15668e-05	0.0129425
PCK2	-1.09017	7.70346	8.34724e-05	0.0131941
FXYD5	0.994638	4.15246	8.38149e-05	0.0131976
AL353751.1	1.32274	3.33622	8.5184e-05	0.0132614
PTMA	0.380523	7.84377	8.4821e-05	0.0132614
DRAIC	-1.03688	3.94078	8.49318e-05	0.0132614
AXL	0.779416	5.15662	8.75644e-05	0.0135807
LOX	2.11149	3.56441	8.8345e-05	0.0136505
C10orf10	1.00254	4.69123	8.89964e-05	0.0136998
S100A10	0.824933	7.45781	9.10576e-05	0.013965
SAT2	-0.606354	8.65103	9.29625e-05	0.0142043
MAIP1	-0.522019	5.15497	9.41829e-05	0.0143377
ECHS1	-0.73817	10.4592	9.5698e-05	0.0145148
TAGLN2	0.566889	8.00585	9.73757e-05	0.0147151
THBS2	1.78877	3.02437	9.85758e-05	0.0148421
CCND2	1.22076	3.92579	0.000101873	0.0152275
AZGP1	-0.923829	7.36432	0.000101571	0.0152275
ESAM	1.50417	4.07537	0.000103155	0.0152961
ACOT13	-0.50985	5.43637	0.000103477	0.0152961
AC016924.1	-0.818692	3.9792	0.000103816	0.0152961
TM4SF5	-0.945435	6.27187	0.000103019	0.0152961
C2orf54	-1.35278	3.35099	0.000104446	0.0153342
SDCBP	0.381174	6.7519	0.000104836	0.0153368
ACO1	-0.731182	5.08748	0.000105269	0.0153458
FTCD	-0.986859	3.54704	0.000106457	0.0154644
CTSW	1.2937	4.19829	0.000107114	0.0155052
PAMR1	1.88687	2.93276	0.000109572	0.0155875
LSM3	-0.341702	6.43789	0.000108941	0.0155875
C14orf2	-0.407904	7.08336	0.000109319	0.0155875
AC005726.4	-0.884158	4.82562	0.000109318	0.0155875
MTND4P24	-2.6565	3.57087	0.000109402	0.0155875
HSPA2	1.72726	3.89678	0.000110614	0.0156817
CES2	-0.720294	6.40901	0.000113172	0.0159894
SMIM2.AS1	-0.719929	4.28809	0.000114073	0.0160617
IFI16	0.969384	4.08912	0.000116737	0.0163809
ACOX2	-0.91163	6.04923	0.000119404	0.0166983
LINC02027	-0.690284	4.69786	0.000120431	0.0167851
COX6C	-0.386827	8.33805	0.000122646	0.0170362
HPGD	-0.948998	5.3874	0.00012342	0.0170862
DNAJC12	-0.770467	4.76885	0.000125411	0.017246
GSTA7P	-0.92951	3.91592	0.000125251	0.017246
PRELP	1.49026	3.38216	0.000126753	0.0172593
CYBRD1	1.3127	5.0619	0.000126291	0.0172593
LDHA	0.368673	6.99366	0.000126762	0.0172593
MYOC	4.09727	2.58957	0.000128046	0.0173408
ACAA1	-0.70292	4.24209	0.000128201	0.0173408
ECHDC3	-0.66849	4.71995	0.000128988	0.0173902
ZYX	0.979885	3.36346	0.000131793	0.0176529
ATP5J	-0.411532	9.14968	0.000131703	0.0176529
GALM	-0.658508	7.61628	0.000134046	0.0178967
IQGAP2	-0.644511	5.30758	0.000135589	0.0180443
SEPHS2	-0.584209	6.68948	0.000136393	0.0180929
UGT2B7	-1.34834	10.8515	0.000138746	0.0183461
MARC2	-0.888697	5.78194	0.000139457	0.0183811
ATOX1	-0.442865	6.19146	0.000141059	0.0185331
PLAC9	2.45719	3.06095	0.000142718	0.0186916
PTGIS	2.00367	2.8999	0.000144309	0.0188059
FAH	-0.872031	5.88543	0.000144503	0.0188059
SPARC	1.23228	8.99755	0.000148116	0.0190944
TNFAIP2	0.842423	3.81231	0.000148421	0.0190944
PPCS	-0.293826	7.04894	0.000148571	0.0190944
APOE	-0.995998	5.06409	0.0001475	0.0190944
ACKR3	1.41331	4.08899	0.000149196	0.0191151
GBP2	0.802206	4.17437	0.000150341	0.0192023
PRND	3.39147	2.45385	0.000151619	0.0192874
MT.ND3	-0.926791	13.7483	0.000151943	0.0192874
MEDAG	2.804	2.66955	0.000153836	0.0192903
HOPX	1.18882	2.98112	0.000153807	0.0192903
ALDH7A1	-0.587365	6.18787	0.000153383	0.0192903
MTATP8P2	-1.94354	4.62731	0.000153707	0.0192903
LAPTM5	1.05284	3.80286	0.000155	0.0193773
AL031316.1	-0.791903	4.51411	0.000155818	0.0194207
MUT	-0.384204	6.33447	0.000156617	0.0194615
ALDH4A1	-0.946052	5.86062	0.000158576	0.0196458
CISD1	-0.402181	6.84897	0.000160148	0.0197812
ABI3	2.11483	3.0552	0.00016087	0.0198111
MFAP2	2.19905	2.54584	0.000168783	0.0206621
DAO	-1.16029	6.7857	0.000168538	0.0206621
ACSM5	-0.719499	4.36428	0.00017183	0.0209729
PLA2G12B	-0.928152	4.85563	0.000172463	0.020988
COMP	3.8353	2.48024	0.00018006	0.0218482
PLIN1	3.13229	2.43856	0.000186792	0.0224668
GSN	1.40593	4.03211	0.000185973	0.0224668
ACAT1	-0.601755	8.58839	0.000186595	0.0224668
IFNGR1	0.397387	6.4666	0.000190172	0.0226096
KIF21A	-0.617194	4.54171	0.000189182	0.0226096
MT.RNR2	-0.780222	15.9558	0.000189836	0.0226096
ASS1	-0.992357	9.87875	0.00018857	0.0226096
LGALS3BP	0.756023	6.1678	0.000191686	0.0227242
FABP1	-1.33892	7.89466	0.000192903	0.0228029
THBS1	0.967802	5.75627	0.000196456	0.0231565
LMCD1	0.80362	4.12532	0.000200197	0.0235302
SLC6A18	2.99307	2.76064	0.00020347	0.0238368
TGFBI	1.36447	3.02642	0.000203961	0.0238368
SAMHD1	1.05195	4.29632	0.000208937	0.0242126
MT.RNR1	-0.709512	12.9931	0.000208608	0.0242126
PIPOX	-1.02793	6.90388	0.000208614	0.0242126
MTRNR2L9	-0.850537	3.94267	0.000214791	0.0248213
UQCRQ	-0.436738	9.17808	0.000215593	0.0248444
CDR1	1.85094	3.19522	0.000217123	0.024951
HIBCH	-0.69442	6.57344	0.000220413	0.0251888
MT.TM	-0.958099	8.53134	0.000219908	0.0251888
PNPLA3	-1.02614	3.45507	0.000221702	0.0252544
CRABP1	-1.12074	5.6221	0.000222212	0.0252544
RNU6.817P	-0.909435	4.117	0.000224333	0.0254255
TRIM22	0.849212	3.88259	0.000225787	0.0255201
DEPTOR	0.444425	5.65686	0.00022943	0.0257905
CHRM3.AS1	-1.0297	3.38481	0.000229231	0.0257905
DDIT4L	1.6679	3.85774	0.000231873	0.0259048
CHI3L2	1.53721	2.66254	0.000231428	0.0259048
BHMT	-1.11248	9.73205	0.00023233	0.0259048
PROM1	1.14539	4.32929	0.00023487	0.0261174
MTATP8P1	-0.986092	3.7939	0.0002363	0.0261355
GSTA2	-1.46174	8.9284	0.000236103	0.0261355
AGXT2	-1.02117	7.84722	0.000238022	0.0262556
TSKU	-0.768779	3.97172	0.000239338	0.0263304
CHP2	-1.42044	2.9528	0.000240051	0.0263386
KIAA1191	-0.580112	7.24225	0.000249747	0.0273298
LRRN1	2.44794	2.52917	0.000255766	0.0278407
PECAM1	1.01303	5.2893	0.000255756	0.0278407
IFI44	0.667107	4.06415	0.000260026	0.0280826
TMEM256	-0.545233	6.65048	0.000260031	0.0280826
FTL	-0.65627	15.3916	0.00025961	0.0280826
VSIG4	0.924488	3.83491	0.000261777	0.0281975
CXCL6	1.94747	3.12376	0.000263048	0.0282217
SLC9A3R1	-0.71595	6.76441	0.000263371	0.0282217
MEOX1	3.40252	2.43364	0.000265863	0.0283415
CNN1	1.71584	3.6814	0.000265727	0.0283415
CD248	2.53457	2.6453	0.000266834	0.0283718
ACADM	-0.499899	7.32666	0.00026939	0.0285699
CCL20	1.55322	3.4195	0.000270185	0.0285807
GSTP1	0.585078	9.45251	0.000273833	0.0288409
DHRS4.AS1	-0.440865	5.43769	0.000275224	0.0288409
LINC00671	-0.604126	4.76849	0.000274447	0.0288409
APOA2	-1.96446	3.30237	0.000275441	0.0288409
CD63	0.26778	9.45649	0.000279473	0.029189
GAS1	1.74971	3.92923	0.000280636	0.0292365
ADH6	-0.853806	5.37404	0.000282341	0.02934
FUOM	-0.777054	4.8272	0.000284881	0.0295295
ADRB1	-1.28048	3.4738	0.000286493	0.0296223
SNX4	-0.466996	5.68282	0.000290965	0.0299346
CYP27B1	-1.33066	3.65552	0.000290817	0.0299346
ARL4C	1.20477	3.10257	0.000296827	0.0304617
CILP	2.93542	2.39247	0.000299028	0.030581
GSTA1	-1.26378	10.0693	0.000299473	0.030581
PLA2G2A	4.69015	3.05514	0.000306301	0.0312011
C10orf128	1.42805	2.94684	0.000308182	0.0312385
IMPDH2	0.293736	6.64481	0.000308103	0.0312385
DHRS4	-0.696445	4.31464	0.000309462	0.0312684
PROZ	-1.3508	5.27847	0.000309993	0.0312684
FAM180B	4.44669	2.68199	0.000313187	0.0315135
UPP2	-1.07547	5.57082	0.000314943	0.031613
FTLP2	-0.729987	5.00374	0.000323979	0.0324412
LPAR1	1.27894	3.59477	0.000335555	0.0335189
TXNDC17	-0.376858	6.25669	0.000339025	0.0337838
GLRX5	-0.648726	4.45566	0.00033992	0.0337913
S100A13	0.498769	5.57243	0.000343773	0.0340922
CD99	1.03981	5.28862	0.000347482	0.0343774
LYPLAL1	-0.491233	6.98048	0.000350313	0.0345745
ALDH1L1	-0.60239	5.09705	0.000357386	0.0351885
LINC01133	3.44639	2.65561	0.000358683	0.035232
ANGPTL5	3.9839	2.56949	0.00036289	0.0354763
HCFC1R1	0.639885	5.94318	0.000362483	0.0354763
PTGFRN	1.01411	3.89001	0.00036607	0.0357026
APP	0.684906	6.06967	0.000367038	0.0357126
CTSS	0.936669	4.50112	0.00036997	0.0359132
CXCL1	1.84513	3.89549	0.000371508	0.0359778
TTC38	-0.674549	5.98435	0.000375248	0.0362549
TMEM106A	-0.747849	4.46272	0.000376959	0.0363352
LSP1	2.33702	2.48582	0.000383395	0.0364615
LRRC17	1.98842	2.85909	0.000382114	0.0364615
MMP7	1.25942	7.89349	0.000384456	0.0364615
TMEM173	0.792583	3.6581	0.000383896	0.0364615
ACSM3	-0.600067	5.30547	0.000383645	0.0364615
CLRN3	-0.70867	5.98403	0.000383652	0.0364615
ARSF	-0.965754	3.88536	0.000383494	0.0364615
ANXA1	1.04101	6.07684	0.000388458	0.03666
SMLR1	-0.873264	3.87112	0.000388775	0.03666
AC119424.1	-1.40431	3.25273	0.000389215	0.03666
ITGB1	0.546105	4.60113	0.000392119	0.0368493
LINC01758	-1.24051	3.27966	0.000396467	0.0371733
EHD2	1.36353	3.16226	0.000402553	0.0376583
MT1L	-0.620155	5.89168	0.000410671	0.0383308
GLYAT	-0.847958	8.19012	0.000415091	0.0386559
ANGPT2	1.70099	2.842	0.000418916	0.0388368
TM7SF3	-0.574282	5.87022	0.000417985	0.0388368
AKR1B1	0.503372	6.44813	0.000426783	0.0394774
SDHD	-0.365548	7.96826	0.00043391	0.0400468
EMP3	0.940268	4.53275	0.000435782	0.0401299
ASB15	-1.15213	3.24888	0.000437515	0.0401997
NR1I3	-1.21923	3.61293	0.000442044	0.0405256
NECAB2	-1.14923	4.69482	0.00044992	0.0411562
MT.TR	-0.855186	4.847	0.000452591	0.0412919
G6PC	-1.18074	5.99467	0.000453405	0.0412919
ACSM2B	-0.979619	7.53625	0.000454625	0.0413118
MCAM	1.00065	3.43642	0.000455642	0.0413132
WDR72	-0.647163	5.62035	0.000457156	0.0413596
MT.TT	-1.01387	8.87434	0.000458762	0.041414
RPL10A	0.229498	7.51841	0.000463557	0.0417556
IGKV1.16	2.67766	3.24937	0.000478127	0.0428807
SLC16A12.AS1	-1.12809	3.25038	0.00047807	0.0428807
HNF4A.AS1	-0.899877	3.66816	0.000482448	0.0431744
AGMAT	-0.852811	6.49205	0.00048594	0.0433927
CFH	1.05392	3.67118	0.000488287	0.0435081
MYADM	0.962172	4.38374	0.000491219	0.0436751
PECR	-0.43843	5.18012	0.000496941	0.0440888
TUBB6	1.22294	3.46061	0.000499236	0.0441974
RNF212B	-1.56578	3.93363	0.000500515	0.0442157
SLC30A9	-0.415565	5.22996	0.000502984	0.0442443
GGH	-0.75251	6.20306	0.000502098	0.0442443
STMN1	0.415291	5.84585	0.000505528	0.0443736
TWIST1	2.68447	2.47146	0.000522966	0.0458068
SOD2	0.497841	5.61069	0.000532661	0.0465571
XG	3.29804	2.40154	0.000535431	0.0465973
GRHPR	-0.472839	6.16246	0.000538769	0.0465973
TMEM176A	-0.549309	6.5818	0.000538686	0.0465973
SLC4A4	-0.983928	6.35075	0.0005366	0.0465973
MT.TV	-0.988564	7.54914	0.000538212	0.0465973
QPRT	-0.671706	5.48744	0.000548731	0.0473596
DPYS	-0.881224	6.00097	0.000550644	0.0474255
OMD	1.91072	2.99625	0.000552146	0.0474362
RRAS	0.559192	4.38528	0.000553068	0.0474362
CD1E	1.62817	2.79298	0.000555797	0.0475677
MTATP6P1	-0.842408	12.6817	0.000556907	0.0475677
NUPR1	1.02831	4.5638	0.000559592	0.0476983
RBM47	-0.446712	5.6398	0.000561757	0.0477841
ITM2A	0.920084	6.42057	0.000564104	0.0477974
AHNAK	0.904313	4.35183	0.00056423	0.0477974
MYOF	0.943888	3.51319	0.000568234	0.0479736
RACK1	0.238822	8.60946	0.000569432	0.0479736
AL023284.4	-0.762645	4.23937	0.000569799	0.0479736
ACTN1	0.916864	3.36829	0.000571526	0.048021
SYCP2	-1.45821	2.75767	0.000582224	0.0488204
GLT8D2	1.53402	3.31541	0.000584109	0.0488791
COQ3	-0.426687	5.22114	0.000588749	0.0491677
ADAMTS2	2.73907	2.40564	0.000596242	0.0496928
HMGCL	-0.526639	7.23099	0.000598053	0.0497433
PBLD	-0.726083	7.16677	0.000600127	0.0498154
