# Supplementary material for: A late B lymphocyte action in dysfunctional tissue repair following kidney injury and transplantation
Source: Nat Commun. 2019 Mar 11;10:1157. doi: 10.1038/s41467-019-09092-2 (PMC6411919; doi:10.1038/s41467-019-09092-2)
Supplement: Supplementary file 5 — Supplementary Data 2 [file 41467_2019_9092_MOESM5_ESM.xlsx]

## Sheet: TableS3_Multiple t tests of Acu
Supplementary Data 2 - Comparison of acute rejection associated genes at 3 months
	Discovery?	P value	Mean1	Mean2	Difference	SE of difference	t ratio	df	q value
CD274	No	0.150097	0.7732	0.647	0.1262	0.0858	1.471	36	0.21686
GBP4	No	0.1167	8.492	6.241	2.251	1.401	1.607	36	0.186513
RCSD1	No	0.0724007	0.6042	0.4672	0.137	0.07404	1.851	36	0.154801
RASAL3	No	0.143499	0.09225	0.06446	0.02779	0.01858	1.496	36	0.21418
CD6	No	0.0165799	0.2125	0.0934	0.1191	0.0474	2.513	36	0.0920777
SIRPG	No	0.256419	1.182	0.7059	0.4762	0.4129	1.153	36	0.308728
EFHD2	No	0.0197017	1.486	1.091	0.3947	0.1617	2.441	36	0.0920973
GIMAP6	No	0.0230016	7.322	6.16	1.162	0.4894	2.375	36	0.0985024
LILRB4	No	0.355645	0.001122	0.0003881	0.0007342	0.0007846	0.9357	36	0.401434
FYB2	No	0.532722	2.552	2.38	0.1722	0.2734	0.6299	36	0.556125
MAP4K1	No	0.0814289	0.1425	0.06974	0.07272	0.04057	1.793	36	0.154801
TRAT1	No	0.245101	0.9734	0.5544	0.4189	0.3545	1.182	36	0.301124
CLIC2	No	0.509652	4.372	4.054	0.3176	0.4768	0.666	36	0.537084
IL15RA	No	0.0240602	0.983	0.6937	0.2893	0.1228	2.356	36	0.0985024
SERPINB9	No	0.0277205	3.771	3.057	0.714	0.3112	2.294	36	0.104737
TNFAIP3	Yes	0.000314215	1.171	0.7398	0.4316	0.1083	3.986	36	0.0260009
ANKRD22	No	0.975912	3.164	3.15	0.01397	0.4593	0.0304	36	0.968405
SELPLG	No	0.0178445	2.005	1.003	1.002	0.4038	2.483	36	0.0920777
IFI30	No	0.14792	0.05602	0.03541	0.02062	0.01394	1.479	36	0.21686
HLA-DRA	No	0.426846	0	0.001919	-0.001919	0.002387	0.8037	36	0.467202
CD33	No	0.338374	0.3234	0.2613	0.06205	0.06395	0.9703	36	0.386775
GABBR1
TLR1	No	0.00311798	1.585	1.131	0.4548	0.1435	3.169	36	0.0511915
TLR7	No	0.0949922	0.3586	0.2568	0.1018	0.05938	1.715	36	0.164388
ST8SIA4	No	0.0341019	0.489	0.3369	0.1521	0.06903	2.203	36	0.11454
SAMSN1	No	0.587575	2.681	2.402	0.2797	0.511	0.5473	36	0.606377
ATP2A3	No	0.00554913	0.3939	0.2392	0.1547	0.05244	2.951	36	0.0589513
SNX20	No	0.0929066	0.2239	0.1204	0.1035	0.05995	1.726	36	0.164388
CLEC10A	No	0.0973946	0.9273	0.5528	0.3745	0.22	1.702	36	0.164388
APOL6	No	0.00475193	8.54	6.3	2.24	0.7442	3.01	36	0.0589513
CRTAM	No	0.0992464	0.6501	0.3425	0.3076	0.1818	1.692	36	0.165962
CRLF3	Yes	0.000121496	1.592	1.165	0.4273	0.09917	4.308	36	0.0219422
VAV1	No	0.097218	0.1605	0.1047	0.05578	0.03276	1.703	36	0.164388
BIRC3	No	0.00791934	4.529	2.784	1.746	0.6209	2.812	36	0.073445
TIGIT	No	0.385146	0.2753	0.1909	0.08442	0.09602	0.8792	36	0.428988
LAT	No	0.809381	0.01834	0.0165	0.001831	0.007535	0.243	36	0.816616
LAT2	No	0.0245438	0.6167	0.4123	0.2043	0.08706	2.347	36	0.0985024
TRIM21	No	0.0198881	17.21	13.72	3.492	1.433	2.437	36	0.0920973
NCKAP1L	No	0.152953	0.7926	0.5293	0.2633	0.1804	1.46	36	0.218726
TBC1D10C	No	0.0874053	0.04362	0.02201	0.02161	0.0123	1.757	36	0.159449
GIMAP4	No	0.0645432	28.91	24.62	4.297	2.253	1.907	36	0.14655
LYN	Yes	0.00109664	3.058	2.078	0.9804	0.2762	3.549	36	0.0260009
HLA-F	No	0.464866	0.002336	0.001106	0.00123	0.001665	0.7387	36	0.502723
ZAP70	No	0.0393345	0.06559	0.02177	0.04381	0.02049	2.138	36	0.11958
PSMB8	No	0.0958016	0.006933	0.001876	0.005057	0.002957	1.71	36	0.164388
WARS	No	0.171099	32.26	26.57	5.691	4.075	1.397	36	0.230601
UBE2L6	No	0.0738034	60.61	48.52	12.09	6.566	1.841	36	0.154801
AIF1	No	0.220249	0.003128	0	0.003128	0.002507	1.248	36	0.2773
P2RY13	No	0.218693	1.496	1.17	0.3261	0.2605	1.252	36	0.2773
ARHGAP45	Yes	0.00129572	0.2435	0.1293	0.1142	0.03272	3.49	36	0.0260009
NKG7	No	0.0788067	11.73	6.335	5.397	2.983	1.809	36	0.154801
CST7	No	0.0293615	4.896	2.428	2.468	1.088	2.269	36	0.105097
EOMES	No	0.158655	0.2479	0.1356	0.1123	0.07803	1.439	36	0.218726
IL2RB	No	0.0236477	0.2787	0.1446	0.1341	0.05673	2.363	36	0.0985024
KLRK1	No	0.0177228	0.08276	0.03811	0.04465	0.01796	2.485	36	0.0920777
CD8A	No	0.0155783	0.5941	0.2573	0.3368	0.1326	2.539	36	0.0920777
CCL5	No	0.0215368	0.03622	0.008925	0.0273	0.01136	2.403	36	0.0972387
GZMA	No	0.0764185	7.039	4.055	2.984	1.636	1.824	36	0.154801
GZMK	No	0.1846	1.396	0.8072	0.5885	0.4351	1.353	36	0.246954
CD3G	No	0.158365	4.057	2.196	1.861	1.292	1.441	36	0.218726
CD247	No	0.0278371	0.373	0.1688	0.2042	0.08908	2.292	36	0.104737
LCK	No	0.0455815	0.9655	0.4461	0.5194	0.2508	2.071	36	0.132775
GPR18	No	0.0189674	0.8003	0.5136	0.2868	0.1167	2.457	36	0.0920973
AIM2	No	0.145477	0.3829	0.241	0.1419	0.09538	1.488	36	0.215354
CD27	No	0.128752	0.7546	0.389	0.3656	0.2352	1.555	36	0.202196
RHOH	No	0.106571	0.4668	0.2493	0.2174	0.1314	1.655	36	0.176575
CD69	No	0.0643498	4.262	2.195	2.068	1.083	1.908	36	0.14655
CYTIP	No	0.149875	2.658	1.956	0.7015	0.4768	1.471	36	0.21686
SELL	No	0.13805	3.76	2.368	1.391	0.9173	1.517	36	0.212002
PRKCB	No	0.0632264	0.4131	0.2489	0.1642	0.08564	1.917	36	0.14655
ARHGAP25	No	0.0791102	1.807	1.353	0.4546	0.2515	1.807	36	0.154801
ARHGAP9	No	0.0163319	0.1412	0.07579	0.06542	0.02597	2.519	36	0.0920777
BIN2	No	0.165173	1.242	0.9487	0.2931	0.2069	1.417	36	0.225987
LCP2	No	0.0167139	1.126	0.7108	0.415	0.1654	2.51	36	0.0920777
DOCK2	No	0.057009	0.2648	0.1625	0.1023	0.052	1.966	36	0.14655
RASSF5	No	0.112113	0.5116	0.3538	0.1577	0.09685	1.629	36	0.18241
GPR171	No	0.029164	0.7167	0.3446	0.3721	0.1638	2.272	36	0.105097
GIMAP5	No	0.0793197	5.578	4.503	1.076	0.5957	1.806	36	0.154801
STAT4	No	0.0373299	0.5659	0.3054	0.2605	0.1205	2.162	36	0.116238
ITK	No	0.271078	0.2558	0.1482	0.1076	0.09624	1.118	36	0.324217
BCL11B	No	0.09664	0.3034	0.1752	0.1282	0.07513	1.706	36	0.164388
NLRC3	No	0.0805448	0.4209	0.3254	0.09548	0.0531	1.798	36	0.154801
C16orf54	No	0.139691	2.615	1.692	0.9239	0.6117	1.51	36	0.212002
IL16	No	0.21807	0.5039	0.3447	0.1592	0.127	1.254	36	0.2773
PVRIG	No	0.681361	0.00358	0.002396	0.001184	0.002859	0.414	36	0.695219
CD2	No	0.0657001	7.417	3.732	3.685	1.941	1.898	36	0.14655
CD48	No	0.0144128	1.573	0.8258	0.7468	0.2904	2.571	36	0.0920777
AKNAD1	No	0.611386	0.01118	0.01595	-0.004777	0.00932	0.5126	36	0.627366
FERMT3	No	0.0737532	0.3529	0.1763	0.1766	0.0959	1.842	36	0.154801
MYO1F	No	0.004032	0.2093	0.1123	0.09696	0.03156	3.072	36	0.0589513
SASH3	No	0.0600089	0.5238	0.2598	0.2641	0.136	1.942	36	0.14655
PARVG	No	0.0732843	0.3443	0.2242	0.1201	0.06511	1.845	36	0.154801
ARHGAP30	No	0.00972022	0.5713	0.2913	0.28	0.1026	2.731	36	0.0785844
CORO1A	No	0.0409228	0.3747	0.1247	0.25	0.1179	2.12	36	0.121158
ITGAL	No	0.0615994	0.7045	0.3746	0.3299	0.171	1.929	36	0.14655
DEF6	Yes	0.000560464	0.2412	0.1027	0.1385	0.03659	3.786	36	0.0260009
RUNX3	No	0.034314	0.4195	0.2359	0.1836	0.08347	2.2	36	0.11454
STK10	No	0.00813345	0.9539	0.7041	0.2499	0.08919	2.802	36	0.073445
PPP1R18
IL10RA	No	0.0361504	0.4914	0.2984	0.193	0.08869	2.177	36	0.11454
MPEG1	No	0.193636	1.837	1.313	0.5234	0.3951	1.325	36	0.257137
ADCY7	No	0.298596	0.01753	0.01203	0.005506	0.00522	1.055	36	0.350171
RASSF2	No	0.0833891	1.015	0.701	0.3143	0.1765	1.781	36	0.156876
GLIPR1	No	0.0756818	1.243	0.8147	0.4279	0.2339	1.829	36	0.154801
ITGAM	No	0.114027	0.2238	0.1574	0.06643	0.04101	1.62	36	0.183869
IFI16	No	0.0144897	6.138	4.646	1.492	0.5809	2.569	36	0.0920777
TRIM22	Yes	0.00257567	5.617	3.958	1.659	0.5121	3.24	36	0.0465166
NLRC5	No	0.00674107	0.6421	0.3873	0.2548	0.08862	2.875	36	0.0676354
BTN3A1	No	0.035722	4.1	3.158	0.9417	0.4316	2.182	36	0.11454
MARCH1	No	0.0397277	0.6903	0.4747	0.2157	0.1011	2.134	36	0.11958
RAC2	No	0.0623765	5.962	3.245	2.717	1.413	1.923	36	0.14655
EVI2B	No	0.124687	3.229	2.379	0.8499	0.5407	1.572	36	0.19753
CD53	No	0.062811	9.095	5.685	3.41	1.776	1.92	36	0.14655
LAPTM5	No	0.0296784	5.691	3.44	2.251	0.9941	2.264	36	0.105097
IRF8	Yes	0.00127036	1.332	0.6947	0.637	0.1822	3.497	36	0.0260009
JAML	No	0.156026	0.7978	0.5717	0.2261	0.156	1.449	36	0.218726
AOAH	No	0.34361	1.295	1.03	0.265	0.2761	0.9597	36	0.390289
THEMIS2	Yes	0.00102962	1.009	0.577	0.4318	0.1209	3.572	36	0.0260009
CSF2RB	No	0.0254267	0.4189	0.2614	0.1576	0.06757	2.332	36	0.0998275
PLEK	No	0.290404	4.645	3.429	1.217	1.134	1.073	36	0.345046
HCK	No	0.0742282	0.6982	0.4595	0.2387	0.1298	1.839	36	0.154801
CYBB	No	0.387181	2.294	1.912	0.3823	0.4367	0.8754	36	0.428988
MNDA	No	0.511509	4.345	3.926	0.4185	0.6312	0.6631	36	0.537084
TNFSF13B	No	0.0223538	1.313	0.8501	0.4632	0.194	2.387	36	0.0984659
CASP1	Yes	0.00127588	6.113	4.118	1.994	0.5706	3.495	36	0.0260009
CTSS	No	0.0655137	10.33	7.166	3.164	1.666	1.9	36	0.14655
LYZ	No	0.833694	8.05	7.385	0.6654	3.146	0.2115	36	0.831851
PTPRC	No	0.0868237	3.257	2.045	1.212	0.6884	1.76	36	0.159449
ITGB2	No	0.0810747	1.055	0.6274	0.4281	0.2385	1.795	36	0.154801
LCP1	No	0.221103	8.938	5.817	3.122	2.507	1.245	36	0.2773
IDO1	No	0.138975	3.064	1.703	1.361	0.8996	1.513	36	0.212002
CXCL11	No	0.168158	5.239	2.545	2.694	1.915	1.406	36	0.228342
CXCL10	No	0.505917	61.5	43.21	18.29	27.22	0.6719	36	0.537084
CXCL9	No	0.0474744	11.82	5.128	6.696	3.263	2.052	36	0.133967
GBP1	No	0.0517435	12.87	7.95	4.916	2.443	2.012	36	0.139476
IRF1	No	0.00890034	4.064	2.361	1.703	0.6157	2.766	36	0.0765429
GBP5	No	0.137455	0.8459	0.4713	0.3746	0.2466	1.519	36	0.212002
GBP2	No	0.00453712	8.547	5.41	3.137	1.036	3.028	36	0.0589513
LILRB2	No	0.426846	0	0.0003755	-0.0003755	0.0004672	0.8037	36	0.467202
LILRB3	No	0.220249	0.001323	0	0.001323	0.00106	1.248	36	0.2773
LILRB1
LAIR1	No	0.540577	0.001302	0.000811	0.000491	0.0007947	0.6178	36	0.561082
TLR8	No	0.0104431	0.1985	0.09862	0.09987	0.03696	2.702	36	0.0785844
FCGR1B	No	0.817615	0.02168	0.02018	0.001501	0.006462	0.2323	36	0.820341
PSME2	No	0.0114998	52.47	43.7	8.773	3.294	2.663	36	0.0798956
PSMB10	Yes	0.00116729	13.83	8.538	5.289	1.5	3.527	36	0.0260009
FAM26F	No	0.0115021	1.043	0.5049	0.5382	0.2021	2.663	36	0.0798956
TAP1
PSMB9	No	0.252773	0	0.001199	-0.001199	0.001032	1.162	36	0.306677
HCP5	No	0.495417	0.001474	0.0005385	0.0009354	0.001358	0.6887	36	0.529422
ISG20	No	0.00505704	1.522	0.6189	0.9034	0.3025	2.986	36	0.0589513
PLAC8	No	0.0603632	0.8614	0.5033	0.3581	0.1847	1.939	36	0.14655
CD52	No	0.0513528	46.59	28.01	18.59	9.221	2.016	36	0.139476
GMFG	No	0.017174	16.28	13.18	3.105	1.243	2.499	36	0.0920777
HCST	No	0.0101789	12.25	7.255	4.991	1.84	2.712	36	0.0785844
LST1	No	0.0763347	0.003252	0	0.003252	0.001782	1.825	36	0.154801
CSTA	No	0.483882	0.5393	0.4579	0.08148	0.1152	0.7074	36	0.520173
RGS19	No	0.296099	0.2742	0.2173	0.05698	0.05374	1.06	36	0.349513
LY86	No	0.157699	2.93	2.27	0.6605	0.4577	1.443	36	0.218726
SLAMF8	No	0.381747	1.41	1.11	0.2998	0.3386	0.8855	36	0.428221
C1orf162	No	0.143275	2.646	1.898	0.7484	0.5001	1.496	36	0.21418
PYCARD	No	0.0052248	0.8843	0.4452	0.4392	0.1477	2.974	36	0.0589513
FCER1G	No	0.318314	17.97	15.19	2.775	2.742	1.012	36	0.367028
TYROBP	No	0.158029	10.59	8.136	2.455	1.703	1.442	36	0.218726
C1QBP	No	0.239056	11.32	10.7	0.6236	0.5209	1.197	36	0.297749
C1QC	No	0.0536247	10.16	7.003	3.152	1.58	1.995	36	0.142421
CSF1R	No	0.209487	2.15	1.672	0.4787	0.3746	1.278	36	0.274155
TNFRSF1B	No	0.0360025	1.966	1.412	0.5538	0.2542	2.178	36	0.11454
SLA	No	0.319066	1.945	1.623	0.3214	0.3181	1.01	36	0.367028
HCLS1	No	0.0866637	6.134	4.62	1.513	0.8592	1.761	36	0.159449
EVI2A	No	0.0193019	3.02	1.88	1.14	0.4652	2.45	36	0.0920973
MCUB	No	0.0474528	0.6831	0.4973	0.1858	0.09053	2.052	36	0.133967
LY96	No	0.211604	13.57	10.65	2.916	2.293	1.272	36	0.274933
CARD16	No	0.0941424	5.806	4.861	0.9441	0.5491	1.719	36	0.164388
GIMAP2	No	0.0353035	5.524	4.212	1.312	0.6	2.187	36	0.11454
CCR5	No	0.109406	0.5289	0.3078	0.2211	0.1347	1.641	36	0.179624
BCL2A1	No	0.46257	1.955	1.573	0.3821	0.5145	0.7426	36	0.502723
IGSF6	No	0.0632471	4.715	3.304	1.412	0.7366	1.917	36	0.14655
NCF2	No	0.242261	1.849	1.503	0.3462	0.2912	1.189	36	0.299673
JTB	No	0.0657283	31.36	24.69	6.677	3.518	1.898	36	0.14655
GPR65	No	0.0516652	0.8869	0.5991	0.2877	0.143	2.013	36	0.139476
CD86	No	0.208726	0.9666	0.7228	0.2438	0.1904	1.28	36	0.274155
NCF4	No	0.0900383	0.5586	0.3749	0.1838	0.1055	1.742	36	0.162609
RNASE6	No	0.307125	5.949	4.944	1.004	0.9695	1.036	36	0.35785
MS4A6A	No	0.253017	3.757	3.055	0.7023	0.6045	1.162	36	0.306677
MS4A4A	No	0.766792	2.888	3.083	-0.1945	0.6508	0.2988	36	0.777992
