# Supplementary material for: A late B lymphocyte action in dysfunctional tissue repair following kidney injury and transplantation
Source: Nat Commun. 2019 Mar 11;10:1157. doi: 10.1038/s41467-019-09092-2 (PMC6411919; doi:10.1038/s41467-019-09092-2)
Supplement: Supplementary file 6 — Supplementary Data 3 [file 41467_2019_9092_MOESM6_ESM.xlsx]

## Sheet: TableS4_Multiple t tests of Inj
Supplementary Data 3: Comparison of acute kidney injury associated genes at 3 months
	Discovery?	P value	Mean1	Mean2	Difference	SE of difference	t ratio	df	q value
ADAM9	Yes	0.0278016	5.427	3.88	1.547	0.6747	2.293	36	0.0206059
ADAMTS1	Yes	0.000605959	7.891	3.734	4.157	1.106	3.759	36	0.00190877
AKAP12	Yes	0.00449009	19.48	11.79	7.691	2.537	3.032	36	0.00517454
TMEM252	No	0.409727	9.292	7.952	1.34	1.606	0.8341	36	0.206502
CDH6	Yes	0.0296423	28.86	16.61	12.25	5.408	2.265	36	0.0207496
CTSS	Yes	0.0655137	10.33	7.166	3.164	1.666	1.9	36	0.0412736
EGR1	Yes	0.00516066	8.812	5.108	3.704	1.244	2.978	36	0.00541869
EVI2A	Yes	0.0193019	3.02	1.88	1.14	0.4652	2.45	36	0.0162136
FCGR3A	No	0.50923	3.645	3.014	0.6305	0.9458	0.6667	36	0.237641
FOS	Yes	0.00152974	2.974	1.777	1.198	0.3492	3.43	36	0.00240934
ITGB3	Yes	0.00933784	1.588	0.9336	0.6539	0.2381	2.747	36	0.00840406
ITGB6	Yes	0.000278252	25.7	8.686	17.01	4.224	4.027	36	0.00175299
LCN2	Yes	0.00146669	7.475	2.026	5.448	1.581	3.445	36	0.00240934
LTF	Yes	0.00129906	73	22.64	50.37	14.44	3.489	36	0.00240934
MEGF11	Yes	0.00105162	0.2933	0.08657	0.2068	0.05801	3.564	36	0.00240934
VMP1	No	0.179356	16.66	14.98	1.673	1.222	1.369	36	0.0982557
NFKBIZ	Yes	0.00055873	2.352	1.152	1.201	0.317	3.787	36	0.00190877
NNMT	Yes	0.00451746	29.8	12.14	17.66	5.83	3.029	36	0.00517454
OLFM4	No	0.144033	6.996	3.848	3.148	2.108	1.493	36	0.0824916
OSMR	Yes	0.000257167	2.719	1.397	1.322	0.3261	4.054	36	0.00175299
PI15	No	0.217776	0.1531	0.0928	0.06035	0.04811	1.254	36	0.114332
PTPRC	No	0.141459	0.003873	0.001489	0.002385	0.001586	1.503	36	0.0824916
PTX3	No	0.426945	0.4208	0.2976	0.1232	0.1534	0.8035	36	0.206904
RARRES1	No	0.763692	2.691	2.452	0.2394	0.7902	0.3029	36	0.343661
S100A8	No	0.971772	8.4	8.478	-0.07717	2.166	0.03563	36	0.422218
SERPINA3	Yes	0.0583944	0.07265	0.1104	-0.03778	0.01932	1.955	36	0.0387247
SLPI	Yes	0.00607149	351.6	111.6	240	82.31	2.916	36	0.00588468
SOD2	Yes	0.022032	37.47	21.15	16.32	6.819	2.393	36	0.0173502
VCAN	Yes	0.00290609	1.689	0.6968	0.9922	0.3105	3.195	36	0.00406852
